# Supplementary material for: Humans, but not their dogs, displace pumas from their kills: An experimental approach
Source: Sci Rep. 2019 Aug 21;9:12214. doi: 10.1038/s41598-019-48742-9 (PMC6704098; doi:10.1038/s41598-019-48742-9)
Supplement: Supplementary file 2 — Supplementary Data File 1 [file 41598_2019_48742_MOESM2_ESM.xlsx]

## Sheet: ALL_DATA
LionID	PlaybackID	Date	Time	Treatment	Experiment	Flee	Latency to Return (Rank)	Feeding Time (s)	Distance to Road (m)	Buildings within 500 m
25F	25-031816	2016-03-19	00:40:00	human	Smith et al. 2017	1	20	2	1399.53	0
25F	25-031816	2016-03-19	01:14:00	frog	Smith et al. 2017	0	2	22	1399.53	0
25K	25-031816	2016-03-18	21:29:00	human	Smith et al. 2017	1	33	105	1399.53	0
25K	25-031816	2016-03-18	22:06:00	frog	Smith et al. 2017	0	0	268	1399.53	0
26M	26-021915	2016-02-19	18:18:00	frog	Smith et al. 2017	0	28	973	1306.08	37
29K	29-031816	2016-03-18	21:22:00	frog	Smith et al. 2017	0	2	40	1388.45	7
29K	29-031816	2016-03-18	21:50:00	human	Smith et al. 2017	1	1000	7	1388.45	7
37M	37-120315	2015-12-04	00:48:00	frog	Smith et al. 2017	0	3	1993	73.3503	0
43F	43-120715	2015-12-07	17:42:00	frog	Smith et al. 2017	0	7	870	1081.55	0
43F	43-011116	2016-01-11	20:24:00	human	Smith et al. 2017	1	70	0	583.056	0
43K1	43-011116	2016-01-11	22:23:00	frog	Smith et al. 2017	0	6	79	583.056	0
43K1	43-011116	2016-01-11	23:01:00	human	Smith et al. 2017	1	1000	0	583.056	0
43K2	43-011116	2016-01-11	22:23:00	frog	Smith et al. 2017	0	40	58	583.056	0
43K2	43-011116	2016-01-11	23:36:00	human	Smith et al. 2017	0	0	63	583.056	0
48M	48-032219	2016-03-22	00:00:00	frog	Smith et al. 2017	1	1000	0	594.271	294
48M	48-032416	2016-03-24	22:21:00	human	Smith et al. 2017	1	1000	0	350.932	454
53F	53-040616	2016-04-06	20:02:00	frog	Smith et al. 2017	0	1	2	1682.46	1
53F	53-040616	2016-04-06	20:33:00	human	Smith et al. 2017	1	1000	0	1682.46	1
55F	55-120515	2015-12-05	18:44:00	frog	Smith et al. 2017	0	0	1548	1276.13	11
55F	55-120515	2015-12-07	16:55:00	human	Smith et al. 2017	1	20	1793	1276.13	11
62M	62-120515	2015-12-05	18:33:00	frog	Smith et al. 2017	0	0	2215	470.144	18
66M	66-031316	2016-03-13	19:15:00	frog	Smith et al. 2017	0	1	1558	1221.02	0
66M	66-031316	2016-03-13	20:14:00	human	Smith et al. 2017	1	1000	1	1221.02	0
67M	67-120615	2015-12-06	19:33:00	frog	Smith et al. 2017	0	2	476	1699.35	12
69F	69-031916	2016-03-19	21:10:00	human	Smith et al. 2017	1	257	0	2664.15	5
69F	69-040916	2016-04-09	23:07:00	frog	Smith et al. 2017	0	1000	0	2311.6	6
69K	69-031916	2016-03-19	21:53:00	frog	Smith et al. 2017	0	1000	2	2664.15	5
70M	70-061916	2016-06-19	07:54:00	human	Smith et al. 2017	0	1	1347	1289.06	0
70M	70-061916	2016-06-19	08:06:00	frog	Smith et al. 2017	0	1	934	1289.06	0
10F	10-11232016	2016-11-23	18:39:00	small_dog	This study	0	1	0	339.049	76
10F	10-02192017	2017-02-19	20:46:00	large_dog	This study	0	2	364	221.92	284
10F	10-02192017	2017-02-20	02:16:00	frog	This study	0	2	369	221.92	284
25F	25-12162016	2016-12-16	19:12:00	small_dog	This study	0	1	1382	525.054	0
25F	25-12162016	2016-12-16	19:17:00	large_dog	This study	0	0	1778	525.054	0
37M	37-03312017	2017-03-30	22:16:00	small_dog	This study	0	0	1172	60.8424	7
37M	37-03312017	2017-03-30	22:35:00	large_dog	This study	0	1	1096	60.8424	7
43F	43-11042016	2016-11-04	19:18:00	small_dog	This study	0	2	854	244.453	4
43F	43-12132016	2016-12-13	21:21:00	large_dog	This study	0	3	13	543.808	0
43K1	43-11042016	2016-11-04	16:51:00	small_dog	This study	0	4	370	244.453	4
43K1	43-12132016	2016-12-13	21:21:00	large_dog	This study	1	1000	0	543.808	0
43K2	43-11042016	2016-11-04	16:47:00	small_dog	This study	0	4	451	244.453	4
51M	51-02052017	2017-02-05	21:08:00	large_dog	This study	0	1	79	2123.26	0
77M	77-10302016	2016-10-30	19:49:00	small_dog	This study	0	1	0	123.96	261
77M	77-10302016	2016-10-30	19:51:00	frog	This study	0	1	2007	123.96	261
77M	77-10302016	2016-10-31	00:51:00	large_dog	This study	0	1	89	123.96	261
78F	78-01132017	2017-11-13	17:57:00	frog	This study	0	1	0	60.4074	0
78F	78-01132017	2017-11-13	18:21:00	small_dog	This study	0	1	1296	60.4074	0
78F	78-01132017	2017-11-13	18:51:00	large_dog	This study	0	67	86	60.4074	0
80F	80-03232017	2017-03-22	19:33:00	large_dog	This study	0	1	501	3390.48	0
80F	80-03232017	2017-03-22	19:44:00	frog	This study	0	1	781	3390.48	0
80F	80-03232017	2017-03-22	20:14:00	small_dog	This study	0	1	168	3390.48	0
81F	81-01132017	2017-01-13	18:14:00	small_dog	This study	1	347	8	1603.01	0
81F	81-01132017	2017-01-14	04:22:00	frog	This study	0	1	216	1603.01	0
81F	81-02042017	2017-02-04	21:55:00	large_dog	This study	1	33	84	2394.8	0
84M	84-20102017	2017-10-18	20:31:00	small_dog	This study	0	0	347	753.709	33
84M	84-20102017	2017-10-18	21:35:00	large_dog	This study	0	1	978	753.709	33
UCF	66-01162017	2017-01-19	16:18:00	large_dog	This study	0	17	0	756.15	26
